# Supplementary material for: Genetic Patterns Found in the Nuclear Localization Signals (NLSs) Associated with EBV-1 and EBV-2 Provide New Insights into Their Contribution to Different Cell-Type Specificities
Source: Cancers (Basel). 2021 May 24;13(11):2569. doi: 10.3390/cancers13112569 (PMC8197229; doi:10.3390/cancers13112569)
Supplement: Supplementary file 1 [file cancers-13-02569-s001.zip]

Archive with 1 entries (1 files):
- cancers-1234143-supplementary.pdf
